# Supplementary material for: Ni-Modified Ag/SiO2 Catalysts for Selective Hydrogenation of Dimethyl Oxalate to Methyl Glycolate
Source: Nanomaterials (Basel). 2022 Jan 26;12(3):407. doi: 10.3390/nano12030407 (PMC8838820; doi:10.3390/nano12030407)
Supplement: Supplementary file 1 [file nanomaterials-12-00407-s001.zip]

Archive with 2 entries (1 files):
- nanomaterials-1496490-supplementary/
- nanomaterials-1496490-supplementary/nanomaterials-1496490-supplementary.pdf
